# Supplementary material for: Isolation of Volatile Compounds with Repellent Properties against Aedes albopictus (Diptera: Culicidae) Using CPC Technology
Source: Molecules. 2021 May 21;26(11):3072. doi: 10.3390/molecules26113072 (PMC8196645; doi:10.3390/molecules26113072)
Supplement: Supplementary file 1 [file molecules-26-03072-s001.zip]

Archive with 1 entries (1 files):
- molecules-1176729-supplementary.pdf
